# Supplementary material for: Placenta, Pericarp, and Seeds of Tabasco Chili Pepper Fruits Show a Contrasting Diversity of Bioactive Metabolites
Source: Metabolites. 2019 Sep 28;9(10):206. doi: 10.3390/metabo9100206 (PMC6835813; doi:10.3390/metabo9100206)
Supplement: Supplementary file 1 [file metabolites-09-00206-s001.zip]

Archive with 1 entries (1 files):
- metabolites-591569-supplementary.xlsx
