# Supplementary material for: Placenta, Pericarp, and Seeds of Tabasco Chili Pepper Fruits Show a Contrasting Diversity of Bioactive Metabolites
Source: Metabolites. 2019 Sep 28;9(10):206. doi: 10.3390/metabo9100206 (PMC6835813; doi:10.3390/metabo9100206)
Supplement: Supplementary file 1 [file metabolites-09-00206-s001.zip › metabolites-591569-supplementary.xlsx]

## Sheet: Values
"Placenta, Pericarp and Seeds of Tabasco Chili Pepper Fruits Show a Contrasting Diversity of Bioactive Metabolites"
Felipe Cervantes-Hernández, Paul Alcalá-González, Octavio Martínez and José Juan Ordaz-Ortiz
Supplementary Table 1
ID	m/z	FORMULA	DESCRIPTION	CLASS	Foldchange Pericarp-Placent	Foldcange Pericarp-Seed	Foldchange Placenta-seed	Ionization Mode
CSID30777392	165.104	C9H9NO	(4Z)-4-(2-Furylmethylene)-3,4-dihydro-2H-pyrrole	AAC	0.985338	1.68361	1.70866	POS
HMDB38242	902.618	C24H42O7	Ascorbyl stearate	AAC	0.047849	0.141758	2.96261	NEG
CSID168403	152.07	C8H13NO4	6-Acetamido-2-oxohexanoic acid	ACAM	0.822299	0.551472	0.670647	POS
HMDB13624	322.273	C20H35NO2	Alpha-Linolenoyl ethanolamide	ACAM	1.42321	0.305939	0.214964	POS
CSID35014874	357.163	C12H23NO7	(2S)-3-Methyl-2-({[(3S,4S,5R)-2,3,4-trihydroxy-5-(hydroxymethyl)tetrahydro-2-furanyl]methyl}amino)pentanoic acid (non-preferred name)	AD	4.57929	#DIV/0!	#DIV/0!	POS
CHEBI:73326	829.396	C16H26N6O7	Ala-Asn-Asn-Pro	AD	3.11017	11.6927	3.75953	POS
CHEBI:73329	436.146	C16H25N5O8	Ala-Asn-Asp-Pro	AD	0.703801	0.263094	0.373818	NEG
CHEBI:73342	666.27	C12H19N3O6	Ala-Asp-Pro	AD	3.38678	26.4231	7.80184	POS
CHEBI:73353	371.232	C17H30N4O5	Ala-Leu-Ala-Pro	AD	3.1393	0.646372	0.205897	POS
CHEBI:73405	593.279	C29H38N8O7	Arg-Trp-Ser-Tyr	AD	#DIV/0!	1.64138	0	POS
CSID380	131.081	C5H12N2O2	DL-Ornithine	AD	0.5472	0.537552	0.982368	NEG
CSID4327750	199.066	C8H14N2O5	gamma-Glutamylalanine	AD	#DIV/0!	#DIV/0!	#N/A	NEG
CHEBI:73491	340.156	C15H25N3O8	Glu-Asp-Ile	AD	2.03067	0.673181	0.331507	POS
CHEBI:73488	531.22	C24H34N6O9	Glu-Phe-Gln-Gln	AD	#DIV/0!	0.014613	0	NEG
CSID10608298	294.156	C11H16N4O3	His-pro	AD	0.919762	0.412905	0.448926	POS
CSID144886	186.06	C6H11N3O	histidinol	AD	0.574526	0.670257	1.16663	POS
CSID6082	195.091	C6H14N4O2	L-(+)-Arginine	AD	1.68058	3.23722	1.92625	NEG
CSID10140206	130.075	C5H6NO2-	L-1-Pyrroline-5-carboxylate	AD	0.227959	0.952725	4.17936	POS
CHEBI:58761	120.09	C4H11N2O2+	L-2,4-diazaniumylbutyrate	AD	3.08916	7.46114	2.41526	NEG
HMDB31360	566.228	C13H14N2O4	L-cis-Cyclo(aspartylphenylalanyl)	AD	0.0273774	0.0185265	0.676708	POS
CHEBI:32837	213.107	C3H8NO3+	L-serinium	AD	4.21964	4.10018	0.97169	POS
CHEBI:16305	385.14	C19H20N2O4	N(2),N(5)-dibenzoyl-L-ornithine	AD	12.8227	#DIV/0!	#DIV/0!	NEG
CHEBI:61881	686.38	C28H57N9O6S	N(6)-(L-homocysteinyl)-L-lysyl-L-lysyl-L-lysyl-L-lysine	AD	0.951014	8.05468	8.46957	POS
CHEBI:71675	333.148	C16H20N2O3	N-(indole-3-acetyl)-L-leucine	AD	0.444748	1.92987	4.33926	NEG
HMDB29403	295.071	C10H16N2O6	Oxypinnatanine	AD	0.886306	1.14301	1.28964	NEG
CHEBI:5411	407.01	C11H18NO9S2-	gluconapin	AGCN	1.02097	0.900156	0.881668	NEG
HMDB38634	251.032	C11H12N2O2S2	(-)-Dioxibrassinin	AK	1.51784	0.9644	0.635377	POS
HMDB12492	769.234	C17H21N2O7-	1-(1,2,3,4,5-Pentahydroxypent-1-yl)-1,2,3,4-tetrahydro-beta-carboline-3-carboxylate	AK	1.44011	0.399809	0.277624	POS
CSID35014900	187.109	C8H16N2O4	3-[3,4-Dihydroxy-2-(hydroxymethyl)-1-pyrrolidinyl]propanamide	AK	0.509275	0.181452	0.356294	POS
CSID69081	353.296	C21H36O2	Adipostatin A	AK	1.85699	#DIV/0!	#DIV/0!	POS
CHEBI:2670	173.146	C12H20N2O	ammodendrine	AK	1.75687	4.85582	2.7639	POS
HMDB30266	305.104	C19H16NO4+	Berberrubine	AK	1.10868	3.96185	3.5735	POS
HMDB30290	225.198	C13H24N2O	Cuscohygrine	AK	0.870824	0.263283	0.302337	POS
CHEBI:35946	321.137	C18H22N2O	formosanan	AK	0	0	0.184124	POS
CHEBI:66020	387.304	C24H38N2O2	hookerianamide H	AK	0.190705	#DIV/0!	#DIV/0!	POS
CHEBI:35639	184.184	C15H25N	lycopodane	AK	0.155484	#DIV/0!	#DIV/0!	POS
HMDB32601	465.267	C27H38O5	Muzanzagenin	AK	1.26022	3.58954	2.84834	POS
CHEBI:36337	362.224	C21H24N2O	strychnidine	AK	0.941572	1.21066	1.28578	POS
CSID102800	335.137	C16H17NO3	UNII:TBV5O16GAP	AK	#DIV/0!	#DIV/0!	#N/A	POS
HMDB39896	372.125	C23H19NO5	xi-8-Acetonyldihydrosanguinarine	AK	16.7564	#DIV/0!	#DIV/0!	POS
CHEBI:32927	305.26	C19H40	nonadecane	AKN	0	#N/A	#DIV/0!	NEG
CSID11895	332.334	C19H40	Nonadecane	AKN	1.25832	0.827957	0.657988	POS
HMDB39609	317.114	C21H20O4	Curcumin III	BZD	0.0891549	0.00667774	0.0749004	NEG
CSID30776777	383.198	C21H32O4	1-(4-Hydroxy-3-methoxyphenyl)-3,5-tetradecanedione ([10]-Gingerdione)	BZD	#DIV/0!	#DIV/0!	#N/A	NEG
HMDB36684	426.339	C13H20O	2,4,5,7alpha-Tetrahydro-1,4,4,7a-tetramethyl-1H-inden-2-ol	BZD	0.418766	5.77907	13.8002	POS
CSID510444	298.167	C11H8	2,4-Pentadiynylbenzene	BZD	0.103216	#DIV/0!	#DIV/0!	POS
CSID13859235	118.066	C8H9NO	2'-Aminoacetophenone	BZD	0.0260744	0.722459	27.7076	POS
HMDB33483	607.298	C18H22NO2+	6,7-Dihydro-4-(hydroxymethyl)-2-(p-hydroxyphenethyl)-7-methyl-5H-2-pyrindinium	BZD	#DIV/0!	#DIV/0!	#N/A	POS
CHEBI:34633	533.366	C34H48O2	cholesta-5,7-dien-3beta-ol benzoate	BZD	27.363	80.4988	2.94189	NEG
HMDB39417	1421.67	C65H106O32	Congmunoside XII	BZD	#N/A	0	0	POS
HMDB29971	247.061	C13H12O5	Coriandrone E	BZD	0.577329	1.11345	1.92863	NEG
CSID30777263	409.273	C25H40O3	Methyl 2-[(10Z)-10-heptadecen-1-yl]-6-hydroxybenzoate	BZD	#N/A	0	0	NEG
HMDB40631	287.055	C15H12O7	Pratenol B	BZD	20.501	525.121	25.6144	POS
HMDB39939	459.257	C12H17NO2	Synephrine acetonide	BZD	0.248904	0.0310324	0.124676	NEG
HMDB41272	287.075	C12H14O8	Uralenneoside	BZD	44.357	453.177	10.2166	POS
CSID531497	251.021	C13H8O3	Xanthen-9-one, 4-hydroxy-	BZP	#DIV/0!	#DIV/0!	#N/A	POS
HMDB02227	306.207	C18H27NO3	Capsaicin	CAPS	0.10485	2.04899	19.5421	POS
HMDB40940	539.555	C17H35NO	Capsiamide	CAPS	0	#N/A	#DIV/0!	POS
HMDB34780	671.376	C18H26O4	Capsiate	CAPS	0.0656275	0.0755015	1.15045	NEG
HMDB36923	607.398	C40H56O2	Cryptocapsin	CAPS	0.633538	1.03639	1.63588	POS
CSID97096	308.217	C18H29NO3	Dihydrocapsaicin	CAPS	0.214139	8.32485	38.8759	NEG
HMDB36329	320.225	C19H29NO3	Homocapsaicin	CAPS	0.0377949	1.90113	50.3013	POS
HMDB36330	322.239	C19H31NO3	Homodihydrocapsaicin	CAPS	0.0205655	2.80275	136.284	POS
HMDB36328	294.205	C17H27NO3	Nordihydrocapsaicin	CAPS	0.0520909	5.74107	110.213	POS
HMDB34779	312.219	C17H26O4	Nordihydrocapsiate	CAPS	3.51172	2.10094	0.598266	POS
CSID35013453	595.427	C40H60O	(5cis,5'cis,9cis,11'cis)-1,2,7,7',8,8'-Hexahydro-1,2-epoxy-psi,psi-carotene	CARO	#DIV/0!	0.00473578	0	POS
HMDB36886	399.304	C30H40O	beta-Carotinal	CARO	0.192382	#DIV/0!	#DIV/0!	POS
CHEBI:3378	1259.87	C40H56O4	capsorubin	CARO	1.83224	0.00871485	0.0047564	NEG
CSID4812501	502.368	C17H22O	(9E)-1,9-Heptadecadiene-4,6-diyn-3-one	CBN	0.536407	0.276238	0.514979	POS
CSID35013951	518.365	C30H46O3	2,4a,6a,9,9,12a,14a-Heptamethyl-10-oxo-1,2,3,4,4a,5,6,6a,7,8,8a,9,10,11,12,12a,13,14,14a,14b-icosahydro-2-picenecarboxylic acid - "Bryononic acid"	CBN	2.76173	#DIV/0!	#DIV/0!	POS
HMDB31685	177.068	C9H14O	2,4-Nonadienal	CBN	0.196947	1.43747	7.29874	POS
HMDB37807	207.115	C11H20O	9-Undecenal	CBN	1.79536	#DIV/0!	#DIV/0!	POS
HMDB41168	287.125	C17H18O4	Myrigalone G	CHN	0.399447	0.926275	2.31889	POS
HMDB39146	485.169	C15H14O3	Citrubuntin	CMC	0.267975	1.67212	6.23983	POS
HMDB35102	599.391	C36H58O8	Lansioside B	CMC	18.3271	#DIV/0!	#DIV/0!	NEG
HMDB00583	723.691	C22H45NO	Docosanamide	FAAM	#N/A	0	0	NEG
HMDB12273	256.264	C16H33NO	Palmitic amide	FAAM	0.625044	0.73357	1.17363	POS
CSID21105972	179.085	C9H16O	(3E,6Z)-3,6-Nonadien-1-ol	FAOH	0.222954	#DIV/0!	#DIV/0!	POS
CSID35013278	633.444	C35H64O8	3-(2-Oxopropyl)-5-{6,7,11-trihydroxy-11-[5-(1-hydroxytridecyl)tetrahydro-2-furanyl]undecyl}dihydro-2(3H)-furanone - (annomuricin-D-one)	FAOH	0.896632	1.04585	1.16642	NEG
CSID35013103	599.428	C35H62O6	3-{11-Hydroxy-11-[5'-(1-hydroxyundecyl)octahydro-2,2'-bifuran-5-yl]undecyl}-5-methyl-2(5H)-furanone	FAOH	1.48573	6.95877	4.68375	NEG
HMDB36220	548.459	C15H30O2	Octyl heptanoate	FAOH	1.06679	0.231355	0.216871	POS
CSID24767712	839.495	C45H79O13P	(2R)-1-[(Hydroxy{[(1s,3R)-2,3,4,5,6-pentahydroxycyclohexyl]oxy}phosphoryl)oxy]-3-[(11Z)-11-octadecenoyloxy]-2-propanyl (6Z,9Z,12Z)-6,9,12-octadecatrienoate	FAT	#DIV/0!	#DIV/0!	#N/A	NEG
CSID24765785	335.199	C17H32O4	(2S)-2,3-Dihydroxypropyl (9Z)-9-tetradecenoate	FAT	#DIV/0!	#DIV/0!	#N/A	NEG
CSID11629690	293.187	C16H30O2	(5E)-5-Hexadecenoic acid	FAT	0.00812128	1.95479	240.7	POS
HMDB32112	339.29	C19H40O3	1,2,4-Nonadecanetriol	FAT	0.59007	0.766975	1.2998	POS
CSID9835555	440.277	C23H36O4	1,3-Dihydroxy-2-propanyl (5Z,8Z,11Z,14Z,17Z)-5,8,11,14,17-icosapentaenoate	FAT	0.0975455	1.8031	18.4847	POS
CSID390182	289.238	C16H32O4	10,16-Dihydroxyhexadecanoic acid	FAT	#DIV/0!	0.00152903	0	POS
HMDB31923	362.33	C20H40O4	10,20-Dihydroxyeicosanoic acid	FAT	2.0043	1.15743	0.577474	POS
CHEBI:73027	262.164	C12H23NO5	3-hydroxyisovalerylcarnitine	FAT	1.34373	0.844004	0.628106	POS
CSID4446109	204.154	C10H18O3	3-Oxodecanoic acid	FAT	0.918852	0.720801	0.784458	POS
CHEBI:63891	333.241	C19H36O3	3-oxopristanic acid	FAT	0.000877248	#DIV/0!	#DIV/0!	NEG
CSID30777118	413.407	C25H48O2	6,8-Pentacosanedione	FAT	1.82914	0.194794	0.106495	POS
CHEBI:22340	215.181	C16H26O2	all-cis-7,11,13-hexadecatrienoic acid	FAT	23.4688	#DIV/0!	#DIV/0!	POS
HMDB34560	575.509	C37H68O5	cis-Uvariamicin IV	FAT	1.00885	0.735859	0.729406	POS
CSID17216285	1185.76	C60H112N2O18	Ganglioside GA2 (d18:1/22:0)	FAT	#DIV/0!	#DIV/0!	#N/A	NEG
HMDB31074	348.314	C19H38O4	Glycerol 1-hexadecanoate	FAT	0.427379	0.173174	0.405201	POS
CHEBI:70850	288.29	C17H34O2	isoheptadecanoic acid	FAT	2.88927	0.744412	0.257647	POS
CHEBI:31014	332.341	C24H47O2-	lignocerate	FAT	0.888282	1.12982	1.27191	POS
HMDB11473	418.269	C21H44NO7P	LysoPE(0:0/16:0)	FAT	1.64769	1.87771	1.1396	POS
HMDB34730	147.118	C11H18O2	Methyl (2E,4Z)-decadienoate	FAT	2.25155	5.82153	2.58557	POS
HMDB11532	334.298	C18H36O4	MG(0:0/15:0/0:0)	FAT	0.797506	0.984049	1.23391	POS
HMDB11560	463.342	C27H42O4	MG(0:0/24:6(6Z,9Z,12Z,15Z,18Z,21Z)/0:0)	FAT	3.78618	#DIV/0!	#DIV/0!	POS
HMDB35900	573.494	C37H68O6	Muricatenol	FAT	0.868272	1.13352	1.30549	POS
HMDB09114	734.493	C39H74NO7P	PE(18:2(9Z,12Z)/P-16:0)	FAT	#DIV/0!	0.00183459	0	NEG
HMDB09646	702.496	C41H72NO8P	PE(22:5(7Z,10Z,13Z,16Z,19Z)/14:0)	FAT	0.735186	#DIV/0!	#DIV/0!	POS
HMDB09722	864.585	C47H88NO8P	PE(24:0/18:3(9Z,12Z,15Z))	FAT	0.767139	1.45482	1.89642	POS
HMDB10565	758.577	C42H80NO8P	PE-NMe(18:1(9Z)/18:1(9Z))	FAT	0.957796	2.01935	2.10833	POS
HMDB09868	949.556	C49H87O13P	PI(20:0/20:3(8Z,11Z,14Z))	FAT	#N/A	0	0	NEG
HMDB41213	627.485	C35H62O7	Reticulacinone	FAT	0.872977	#DIV/0!	#DIV/0!	POS
CHEBI:26757	273.224	C19H30O2	sterculynic acid	FAT	1.9415	0.00717044	0.00369326	POS
HMDB38765	667.147	C29H30O18	(3''-Apiosyl-6''-malonyl)astragalin	FLV	94.7725	601.735	601.735	POS
CSID35014039	465.105	C21H20O12	1,5-Anhydro-1-[5,7-dihydroxy-4-oxo-2-(2,4,5-trihydroxyphenyl)-4H-chromen-6-yl]hexitol - "2'-Hydroxyisoorientin"	FLV	117.343	#DIV/0!	#DIV/0!	POS
CHEBI:70025	399.147	C22H22O7	5,7,3'-trihydroxy-3,5'-dimethoxy-2'-(3'-methylbut-2-enyl)flavone	FLV	0.175234	0.0358525	0.204598	POS
CSID30777351	581.153	C26H28O15	5,7-Dihydroxy-2-(4-hydroxyphenyl)-4-oxo-4H-chromen-3-yl 6-O-beta-D-xylofuranosyl-beta-D-glucopyranoside - "Kaempferol 3-xylosylglucoside"	FLV	19.7257	307.425	15.5851	POS
HMDB37686	279.096	C16H16O3	7-Hydroxy-5-methoxyflavan	FLV	0.773527	0.452686	0.585224	POS
HMDB29261	383.078	C20H18O10	Kaempferol 3-O-arabinoside	FLV	116.508	#DIV/0!	#DIV/0!	POS
CHEBI:66421	640.21	C30H30O13	myrciacitrin V	FLV	0.0351903	0.0920951	2.61706	POS
CHEBI:7947	299.057	C16H12O7	pedalitin	FLV	59.8276	#DIV/0!	#DIV/0!	POS
HMDB34149	429.12	C22H22O10	Prunitrin	FLV	4.17143	2.04944	0.491304	POS
HMDB37368	551.106	C24H22O15	Quercetin 3-(6''-malonyl-glucoside)	FLV	#DIV/0!	#DIV/0!	#N/A	POS
HMDB37467	683.149	C29H34O16	Rhamnazin 3-rutinoside	FLV	#DIV/0!	#DIV/0!	#N/A	POS
HMDB38236	335.128	C21H22O6	(+)-Fargesin	FRN	1.11466	0.382123	0.342816	POS
CSID90974	391.136	C9H10O3	1-(3-Furyl)-1,4-pentanedione	FRN	0.362593	3.11974	8.60398	NEG
HMDB37589	707.26	C32H46O16	19-Hydroxydeacetylnomilinic acid 17-beta-D-glucopyranoside	FRN	#DIV/0!	#DIV/0!	#N/A	NEG
CSID2285292	155.076	C8H12O3	2,5-Dimethyl-4-ethoxy-3(2H)-furanone	FRN	0.743247	0.777307	1.04583	NEG
HMDB33608	324.33	C21H38O	2-Heptadecylfuran	FRN	1.14126	0.678515	0.594534	POS
HMDB31859	251.049	C5H6O3	Norfuraneol	FRN	0.509093	0.57936	1.13802	POS
CHEBI:73118	486.415	C27H51NO4	(11Z)-eicoseneoylcarnitine	GB	1.81942	#DIV/0!	#DIV/0!	POS
CHEBI:15870	121.111	C5H14NO2+	betaine aldehyde hydrate	GB	0.472815	#DIV/0!	#DIV/0!	POS
CSID35014684	604.247	C26H36O12	(1R,8E,9Z,14S,15S,17R)-8-Ethylidene-15-[(2R)-1-hydroxy-2-propanyl]-17-methyl-3,11-dioxo-2,6,12-trioxatricyclo[12.2.1.0~4,9~]heptadeca-4,9-dien-7-yl beta-D-glucopyranoside	GC	43.6301	#DIV/0!	#DIV/0!	POS
HMDB38825	475.126	C23H24O12	3',8-Dimethoxyapigenin 7-glucoside	GC	0.0383492	0.0236954	0.617886	POS
HMDB32802	748.214	C16H19NO6S	4-Hydroxybenzyl isothiocyanate 4''-acetylrhamnoside	GC	0.0455616	0.274817	6.03177	POS
CHEBI:2372	383.104	C14H20N2O9	acalyphin	GC	23.4688	#DIV/0!	#DIV/0!	POS
CHEBI:2622	604.205	C29H30O13	amarogentin	GC	#DIV/0!	#DIV/0!	#N/A	POS
CHEBI:61769	527.16	C18H34O16	beta-(1->6)-galactotriitol	GC	#DIV/0!	#DIV/0!	#N/A	NEG
CHEBI:39724	449.203	C20H36O12	beta-D-fructofuranosyl 6-O-octanoyl-alpha-D-glucopyranoside	GC	0.0643962	0.347003	5.38856	NEG
CHEBI:57521	262.969	C5H9O8P-2	beta-L-arabinose 1-phosphate(2-)	GC	0.21479	0.0782194	0.364167	NEG
HMDB31536	527.197	C26H32O10	Myricatomentoside I	GC	0.088181	0.0088478	0.100337	POS
HMDB31134	755.479	C41H74O12S	1,2-Di-O-(8-hexadecenoyl)-3-O-(6-sulfoquinovopyranosyl)glycerol	GL	#DIV/0!	0.00422717	0	POS
HMDB38059	756.611	C43H80O6	2-Caprylooleomyristin	GL	0.236415	2.24167	2.24167	POS
HMDB11561	335.283	C17H34O4	MG(14:0/0:0/0:0)	GL	3.34886	1.80297	1.80297	POS
CHEBI:18234	860.613	C44H82O13	α,α'-trehalose 6-mycolate	GL	0.127971	0.289686	0.289686	POS
CHEBI:52642	1287.95	C33H68NO7P	1-O-hexadecyl-2-O-lauroylglycerophosphoethanolamine	GPPA	0.118396	0.980915	8.28505	NEG
HMDB40284	173.135	C13H16	1,2-Dihydro-1,1,6-trimethylnaphthalene	HM	0.57667	0.365309	0.633481	POS
HMDB38609	545.176	C25H34O11	Gibberellin A1 glucosyl ester	HM	#DIV/0!	#DIV/0!	#N/A	NEG
CHEBI:16031	157.078	C10H10N2O	indole-3-acetamide	HM	2.54484	4.57806	1.79896	POS
CHEBI:16765	143.097	C10H12N2	tryptamine	HM	2.54484	4.57806	1.79896	POS
CSID24784918	305.173	C16H19N2O3-	2-[(1H-Indol-3-ylacetyl)amino]-4-methylpentanoate	IND	0.126257	0.265814	2.10534	POS
HMDB00738	118.066	C8H7N	Indole	IND	0.277377	0.392338	1.41446	POS
HMDB38961	524.457	C32H54N2O	N-[2-(1H-Indol-3-yl)ethyl]docosanamide - (N-Behenoyltryptamine)	IND	2.57369	1.31829	0.512219	POS
CSID10128103	173.046	C7H12O6	(2R,3R,4R,5S,6R)-2,3,4,6-Tetrahydroxy-5-methoxycyclohexanone	ISS	0.614582	#DIV/0!	#DIV/0!	NEG
HMDB30039	145.103	C11H16O2	Jasmolone	JASM	3.07836	13.9457	4.53023	POS
HMDB32870	341.159	C17H26O7	Jasmolone glucoside	JASM	4.40021	#DIV/0!	#DIV/0!	NEG
HMDB32797	175.112	C12H18O3	Jasmonic acid	JASM	0.389318	4.28064	10.9953	POS
HMDB37543	306.283	C18H32O	(Ã‚Â±)-(Z)-2-(5-Tetradecenyl)cyclobutanone	KTN	0.257054	0.217465	0.845992	POS
CSID30777139	529.441	C33H64O2	10,12-Tritriacontanedione	KTN	0	#N/A	#DIV/0!	NEG
HMDB35515	432.286	C25H41NO2	3,5-Didecanoylpyridine	KTN	#DIV/0!	#DIV/0!	#N/A	NEG
CSID30776938	428.32	C23H40O3	4-Hydroxy-3-(16-methylheptadecyl)-2H-pyran-2-one	KTN	4.45383	0.59073	0.132634	POS
HMDB36690	710.379	C20H26O5	3-Epinobilin	LATO	1.47695	#DIV/0!	#DIV/0!	POS
CSID35013333	659.427	C37H64O7	5-(11-Hydroxy-11-{5-[(4Z)-1-hydroxy-4-pentadecen-1-yl]tetrahydro-2-furanyl}-5-oxoundecyl)-3-(2-oxopropyl)dihydro-2(3H)-furanone	LATO	0.811265	1.94152	2.3932	POS
HMDB34723	277.182	C15H16O3	Encelin	LATO	0.618099	0.709655	1.14813	POS
HMDB33677	399.201	C22H34O4	Lycopersiconolide	LATO	1.10271	0.993756	0.901193	NEG
CSID35013386	487.141	C28H24O8	8,8'-(3,4-Diacetyl-1,2-cyclobutanediyl)bis(7-methoxy-2H-chromen-2-one) - (Bisosthenon B)	LGD	1.08463	0.459069	0.423247	NEG
CSID2907208	374.918	C3H2O6P-3	2-(Phosphonatooxy)acrylate	MCAC	0.662805	0.174388	0.263105	NEG
CSID24769397	520.379	C27H56NO7P	(2R)-3-{[(2-Aminoethoxy)(hydroxy)phosphoryl]oxy}-2-hydroxypropyl docosanoate	PHLP	2.39769	2.20947	0.921498	POS
CHEBI:71056	431.305	C22H47N2O5P	15-methylhexadecasphing-4-enine-1-phosphocholine	PHLP	0.930117	2.08922	2.24619	NEG
HMDB11498	1125.78	C29H58NO7P	LysoPE(0:0/24:1(15Z))	PHLP	2.40547	4.13006	1.71695	NEG
HMDB09875	907.563	C45H83O13P	PI(20:2(11Z,14Z)/16:0)	PHLP	#DIV/0!	#DIV/0!	#N/A	NEG
HMDB12376	798.514	C40H78NO10P	PS(18:0/16:0)	PHLP	0.341127	5.96472	17.4853	NEG
CSID30777321	222.128	C16H19NO2	(2E,4Z)-5-(4-Hydroxyphenyl)-1-(1-piperidinyl)-2,4-pentadien-1-one	PPD	0	#N/A	#DIV/0!	POS
CSID24785483	326.345	C9H20N+	1-Methyl-2-propylpiperidinium	PPD	1.24842	1.30433	1.04479	POS
CSID30777358	377.148	C23H24O6	(2Z,7E)-1,9-Bis(4-hydroxy-3-methoxyphenyl)-2,7-nonadiene-4,6-dione	PPH	0.241872	0.376582	1.55695	NEG
CHEBI:66616	681.216	C42H34O10	nepalensinol D	PPH	24.3832	#DIV/0!	#DIV/0!	POS
CSID21106006	223.104	C12H16O4	Vanillin 2,3-butanediol acetal	PPH	0.427661	0.379065	0.886367	NEG
HMDB41090	317.135	C19H22O2	(-)-(E)-1-(4-Hydroxyphenyl)-7-phenyl-6-hepten-3-ol - "(1-(4-hydroxyphenyl)-7-phenyl-(6E)-6-hepten-3-ol)"	PPN	10.5993	0.0126689	0.00119526	NEG
CSID35015042	287.144	C19H20O	(4E,6Z)-1,7-Diphenyl-4,6-heptadien-3-ol	PPN	0.782354	1.40422	1.79486	POS
CSID30776916	311.13	C19H18O4	4-[(Z)-2-(5-Hydroxy-2,2-dimethyl-2H-chromen-7-yl)vinyl]-1,3-benzenediol - "Artocarbene"	PPN	0.761989	0.285705	0.374946	POS
HMDB36529	681.272	C33H46O15	Myricanol 5-beta-sophoroside	PPN	#DIV/0!	#DIV/0!	#N/A	NEG
HMDB33012	476.231	C22H26O9	Vestitone 7-glucoside	PPN	0.071303	0.00808454	0.113383	POS
CSID30776718	411.218	C23H34O5	1,3-Dihydroxy-2-propanyl (5Z,12E,14Z)-11-oxoprosta-5,9,12,14-tetraen-1-oate	PRGL	#DIV/0!	#DIV/0!	#N/A	NEG
HMDB60092	299.203	C20H26O2	all-trans-3,4-Didehydroretinoate	PRN	4.279	19.8731	4.64433	POS
CSID4710167	615.454	C39H60O4	ubiquinol-6	PRN	7.01081	125.398	17.8864	POS
CSID8352519	265.164	C11H20O5	1,2-dibutyrin	PROH	1.1038	#DIV/0!	#DIV/0!	POS
CHEBI:27581	720.219	C12H16N4O7	7-hydroxy-6-methyl-8-(1-D-ribityl)lumazine	PROH	0.0659896	0.115083	1.74395	POS
CSID1023	151.087	C8H12N2O2	PYRIDOXAMINE	PYR	0.385998	#DIV/0!	#DIV/0!	POS
CSID8121397	373.07	C16H18O8	(1R,3R,4S,5R)-1,3,4-Trihydroxy-5-{[(2E)-3-(4-hydroxyphenyl)-2-propenoyl]oxy}cyclohexanecarboxylic acid	QNN	0.810463	1.03556	1.27774	NEG
HMDB29681	373.07	C16H18O8	3-O-p-Coumaroylquinic acid	QNN	0.467335	0.71112	1.52165	NEG
CHEBI:20601	295.055	C10H14N2O7	5-methoxyuridine	RBC	9.96606	36.5204	3.66448	NEG
CHEBI:66437	482.288	C29H36O5	schweinfurthin G	RESOR	1.1278	0.514467	0.456168	POS
CHEBI:66352	479.244	C29H36O6	vedelianin	RESOR	0.0843672	0.0288539	0.342003	NEG
HMDB41486	135.066	C5H12O4	1-Deoxy-D-ribitol	SCOH	4.77348	6.78142	1.42064	NEG
HMDB03826	309.12	C13H18N4O6	6,7-Dimethyl-8-(1-D-ribityl)lumazine	SCOH	1.73892	1.75885	1.01146	POS
CHEBI:57939	425.255	C18H39NO5P-	(2S,3R)-2-azaniumyl-3-hydroxyoctadecyl phosphate	SPGL	0.242894	#DIV/0!	#DIV/0!	NEG
CHEBI:67108	293.27	C17H38NO+	1-deoxymethylsphinganine(1+)	SPGL	0.189816	0.0931751	0.49087	NEG
HMDB33621	714.484	C40H77NO10	Araliacerebroside	SPGL	1.68211	8.53748	5.07547	POS
CHEBI:64795	395.242	C18H39NO6P-	phytosphingosine 1-phosphate(1-)	SPGL	2.20088	21.955	9.97551	NEG
CHEBI:57817	301.298	C18H40NO2+	sphinganine(1+)	SPGL	22.0291	1.72952	0.0785108	NEG
HMDB32794	708.506	C38H71NO9	AS 1-1	SPGL	0	#N/A	#DIV/0!	POS
CHEBI:66996	738.706	C46H93NO5	N-(2-hydroxyhexacosanoyl)-4-hydroxyeicosasphinganine	SPGL	1.70072	2.80417	1.64882	NEG
HMDB33811	1081.56	C50H80O23	Agavasaponin C'	SPNS	#N/A	0	0	POS
HMDB37259	1263.59	C60H98O30	Araliasaponin VIII	SPNS	#N/A	0	0	POS
HMDB29315	579.389	C33H56O9	Asparagoside B	SPNS	#DIV/0!	0.00907115	0.00907115	POS
HMDB33802	1207.58	C57H92O28	Avenacoside B	SPNS	#N/A	0	0	POS
HMDB34082	1387.66	C63H106O35	Capsicoside A	SPNS	#DIV/0!	0.00352435	0	POS
HMDB31354	1265.6	C57H94O29	Capsicosin	SPNS	0.821297	0.00172638	0.00210202	POS
HMDB36965	1227.61	C59H96O25	Eleutheroside L	SPNS	0.373519	0.0119577	0.0320136	POS
HMDB39003	739.431	C39H62O13	Fistuloside A	SPNS	0.111264	0.0103906	0.0933875	POS
CHEBI:66145	621.303	C36H48O10	kidjoranin-3-O-beta-digitoxopyranoside	SPNS	8.68097	98.8407	11.3859	NEG
HMDB34484	757.494	C39H65NO12	Lycoperoside D	SPNS	#DIV/0!	0.00368805	0.00368805	POS
HMDB41355	1405.67	C65H106O31	Matesaponin 5	SPNS	0.572737	0.00211523	0.0036932	POS
CHEBI:63507	607.312	C31H46O9	oleandrigenin monodigitoxoside	SPNS	167.104	#DIV/0!	#DIV/0!	NEG
CHEBI:66818	1081.55	C53H86O21	oleanolic acid 3-O-[O-beta-D-glucopyranosyl-(1->4)-O-beta-D-glucopyranosyl-(1->3)-O-alpha-L-rhamnopyranosyl-(1->2)-alpha-L-arabinopyranoside]	SPNS	2.55851	0.00663289	0.00259248	POS
HMDB36244	757.445	C39H64O14	Schidigerasaponin F2	SPNS	#DIV/0!	0.0012267	0	POS
HMDB37919	1121.55	C56H80O21	Tragopogonsaponin F	SPNS	#DIV/0!	0.0613198	0	POS
HMDB38616	1197.6	C56H92O27	Trigofoenoside G	SPNS	#DIV/0!	0.00658392	0	POS
HMDB39396	757.441	C39H64O14	Tuberoside J	SPNS	1.05649	0.00360247	0.00360247	POS
HMDB39397	1065.56	C51H84O23	Tuberoside L	SPNS	0.36354	0.0451302	0.124141	POS
HMDB33674	1107.53	C52H86O22	Yamogenintetroside B	SPNS	3.02947	2.17056	0.716482	POS
HMDB33089	595.388	C35H56O6	(3b,5a,22E,24S)-Stigmasta-7,22,25-trien-3-ol 3-glucoside	STL	0.15606	0.00293851	0.0188293	POS
CSID20015887	566.433	C33H56O6	(3beta)-cholest-5-en-3-yl D-glucopyranoside	STL	1.16717	2.0963	1.79605	POS
HMDB36292	863.617	C52H90O7	Campesterol 6'-(9Z-octadecenoyl)-glucoside	STL	0.71268	3.66098	5.13692	NEG
HMDB33703	708.4	C35H54O12	Coroloside	STL	1.54496	8.61156	5.57396	POS
HMDB32812	904.706	C53H92O7	Isofucosterol 3-O-[6-O-Octadecanoyl-b-D-glucopyranoside]	STL	0.887517	0.426883	0.480986	POS
HMDB35803	524.412	C30H52O3	Schleicherastatin 2	STL	3.12972	13.6923	4.37492	POS
HMDB36296	685.382	C34H52O12	Uzarigenin 3-[xylosyl-(1->2)-rhamnoside]	STL	0.0813672	6.53688	80.338	POS
HMDB39362	521.34	C31H50O4	3,7-Dihydroxy-25-methoxycucurbita-5,23-dien-19-al	STR	3.38431	4.98084	1.47174	NEG
CHEBI:22211	139.004	C6H6O6	aconitic acid	TCX	0.845256	4.62448	5.4711	POS
CSID305	215.018	C6H8O7	Citric acid	TCX	0.6191	4.32797	6.99074	POS
HMDB40462	267.125	C14H22O7	Garcinia lactone dibutyl ester	TCX	1.0564	0.390599	0.369746	POS
CSID35014253	428.276	C22H36O4	(2,3-Dihydroxy-3,4a,8,8-tetramethyl-4-[(2Z)-3-methyl-2,4-pentadien-1-yl]decahydro-1-naphthalenyl acetate) - "6-O-Acetylaustroinulin"	TER	0.0822017	1.3645	16.5994	POS
CSID35013861	363.178	C20H28O7	(2,6,9-Trihydroxy-11-(1-hydroxy-2-propanyl)-1,5,10-trimethyl-8-oxatetracyclo[7.4.1.1~7,10~.0~2,7~]pentadec-11-ene-13,15-dione) - "Cinncassiol C"	TER	0.182759	1.3465	7.36762	POS
HMDB34555	437.373	C31H50O2	(25S)-26-Hydroxy-24-methylenecycloartan-3-one	TER	1.11376	0.203139	0.182391	POS
CSID35015136	773.44	C41H66O12	(3beta,5xi)-3-{[4-O-(beta-D-Glucopyranosyl)-beta-D-xylopyranosyl]oxy}urs-12-en-28-oic acid - "Ursolic acid 3-[glucosyl-(1->4)-xyloside]"	TER	#DIV/0!	0.0132255	0	POS
CHEBI:53160	745.526	C25H34O	12'-apo-beta-carotenal	TER	2.8957	7.81122	2.69753	NEG
CHEBI:66364	345.209	C21H28O4	12-methyl-5-dehydrohorminone	TER	0.553898	16.1583	29.1719	POS
HMDB41368	591.322	C36H48O8	24-Acetyl- 25-cinnamoylvulgaroside	TER	2.08086	12.0072	5.77028	POS
HMDB37139	175.15	C13H20O	4-(2,6,6-Trimethyl-1,3-cyclohexadien-1-yl)-2-butanone	TER	2.09119	11.5053	5.50181	POS
CHEBI:35673	575.548	C20H36	Abietane	TER	0.304531	0.0585516	0.0585516	POS
CSID88952	135.118	C10H16O	alpha-campholenaldehyde	TER	3.16424	1.82672	0.577302	POS
HMDB40771	827.348	C41H60O15	Betavulgaroside II	TER	#DIV/0!	#DIV/0!	#N/A	NEG
HMDB32182	226.255	C15H28	Cadinene	TER	0.125341	3.18903	25.4429	POS
HMDB02318	683.33	C32H52O14	Capsianoside I	TER	3.35162	6.5364	1.95022	POS
HMDB02352	237.182	C15H24O2	Capsidiol	TER	2.43357	2.64812	1.08817	POS
CHEBI:3944	601.297	C32H44O8	cucurbitacin E	TER	1.76131	2.47046	1.40263	NEG
CHEBI:74020	577.376	C33H52O8	diosgenin 3-O-beta-D-glucoside	TER	0.0917323	0.00469605	0.0511929	POS
CHEBI:65883	621.269	C35H44O11	Euphorbia diterpenoid 1	TER	16.0312	#DIV/0!	#DIV/0!	NEG
HMDB41146	1239.9	C39H58O4	Feruloyl-beta-sitosterol	TER	4.49709	47.4162	10.5438	NEG
HMDB37961	795.54	C21H36O5	gamma-Eudesmol rhamnoside	TER	1.40888	1.5263	1.08335	NEG
HMDB39701	787.459	C42H70O12	Ginsenoside Rg6	TER	#N/A	0	0	NEG
HMDB35746	1225.6	C57H92O26	Hovenoside D	TER	1.42621	0.0255811	0.0179364	POS
CHEBI:65121	184.075	C5H11O4P	isopentenyl phosphate	TER	0.929192	2.13386	2.29647	POS
CHEBI:6039	285.224	C20H30O2	isopimaric acid	TER	14.3437	35.9737	2.50798	POS
CHEBI:66128	1033.55	C30H38O6	kadlongilactone A	TER	1.0766	0.637533	0.592172	NEG
CHEBI:66139	472.315	C54H90O10	kansuiphorin B	TER	0.391618	0.46627	1.19062	POS
CSID390796	255.232	C15H26O	levomenol	TER	1.62738	1.35882	0.834974	POS
HMDB38759	829.395	C42H62O15	Licoricesaponin C2	TER	4.65075	161.705	34.7695	POS
HMDB30430	263.24	C18H32O2	Linalyl caprylate	TER	#DIV/0!	0.000245894	0	POS
CHEBI:66607	235.171	C15H26O4	lyratol C	TER	1.2197	0.670277	0.549545	POS
HMDB41465	753.42	C41H68O12	Melilotoside B	TER	0.344906	0.121146	0.351245	POS
HMDB37245	333.169	C18H20O4	Myrigalone A	TER	1.27927	1.05763	0.826746	POS
HMDB39630	229.197	C17H28O2	Nerolidyl acetate	TER	18.8497	85.8495	4.55441	POS
HMDB37122	611.384	C40H54O2	Nigroxanthin	TER	0.449747	0.00602771	0.0134024	POS
CHEBI:66820	577.39	C37H54O5	oleoyl neocryptotanshinone	TER	4.28304	65.1607	15.2137	NEG
CHEBI:28433	453.375	C31H48O2	Phyllohydroquinone	TER	1.57473	0.332494	0.332494	POS
HMDB36251	791.369	C39H62O14	Schidigerasaponin C2	TER	0.0200451	#DIV/0!	#DIV/0!	NEG
HMDB33269	301.015	C12H9ClOS2	5-(4-Chloro-3-hydroxy-1-butynyl)-2,2'-bithiophene	THPHE	1.26548	9.86482	7.7953	POS
CSID30776627	419.322	C26H42O4	(4R,8S)-11-[(2R)-6-Hydroxy-2,5,7,8-tetramethyl-3,4-dihydro-2H-chromen-2-yl]-4,8-dimethylundecanoic acid - "11'-Carboxy-α-tocopherol"	TPHE	0.104816	#DIV/0!	#DIV/0!	POS
HMDB06335	831.727	C28H48O2	Beta-tocopherol	TPHE	0.220516	0.052471	0.237947	NEG
HMDB35528	663.258	C35H40N4O7	Capsicum annuum Fluorescent chlorophyll catabolite	TPRL	#DIV/0!	#DIV/0!	#N/A	NEG
CSID35014753	175.111	C12H14O	1,4-Dimethyl-2,3-dihydro-6(1H)-azulenone	TRPN	1.61444	12.187	7.54878	POS
CSID4444094	341.27	C20H40O	Phytol	VT	1.43355	0.453969	0.316676	POS
CHEBI:57761	134.083	C8H13N2O2+	pyridoxaminium(1+)	VT	12.6532	#DIV/0!	#DIV/0!	POS

## Sheet: Class
Class	Meaning
ACC	Ascorbic acid relate
ACAM	Acetamides
AD	Amino acid derivate
AGCN	Alkylglucosinolates
AK	Alkaloids
AKN	Alkanes
BZD	Benzoyl Derivate
CAPS	Capsaicinoids
CARO	Carotenoid
CBN	Carbonyl
CHN	Chalcones
CMC	Coumarine Derivates
FAAM	Fatty acid amide
FAOH	Fatty Alcohol
FAT	Fatty acids
FLV	Flavonoids
FRN	Furans
GB	Glycine Betaine
GC	Glucoside compounds
GL	Glycerolipids
GPPA	Glycerophophoethanolamine
HM	Hormone
IND	Indole Derivates
ISS	Inosose
JASM	Jasmonate
KTN	Ketones
LATO	Lactone
LGD	Lignans derivates
MCAC	Monocarboxylic acid
PHLP	Phospholipids
PPD	Piperidines Derivate
PPH	PolyPhenol
PPN	Phenylpropanoid relate
PRGL	Prostaglandin
PRN	Prenol
PROH	Primary Alcohol
PYR	Pyridine
QNN	Quinone
RBC	Ribonucleosides
RESOR	Resorcinols
SCOH	Secondary alcohol
SPGL	Sphingolipids
SPNS	Saponins
STL	Sterol Lipids
STR	Steroid
TCX	Tricarboxylic
TER	Terpenoids
THPHE	Thiophenes
TPHE	Tocopherol
TPRL	Tetrapyrroles
TRPN	Tropones
VT	Vitamins
